# Supplementary material for: PEEP-Induced Lung Recruitment Maneuver Combined with Prone Position for ARDS: A Single-Center, Prospective, Randomized Clinical Trial
Source: J Clin Med. 2024 Feb 1;13(3):853. doi: 10.3390/jcm13030853 (PMC10856548; doi:10.3390/jcm13030853)
Supplement: Supplementary file 1 [file jcm-13-00853-s001.zip]

Archive with 1 entries (1 files):
- jcm-2814929-supplementary.pdf
